# Supplementary material for: Fusing Sequence and Structural Knowledge by Heterogeneous Models to Accurately and Interpretively Predict Drug–Target Affinity
Source: Molecules. 2023 Dec 8;28(24):8005. doi: 10.3390/molecules28248005 (PMC10745601; doi:10.3390/molecules28248005)
Supplement: Supplementary file 1 [file molecules-28-08005-s001.zip]

Archive with 1 entries (1 files):
- molecules-2702194-supplementary.pdf
